# Supplementary material for: Influence of the Abiotic Stress Conditions, Waterlogging and Drought, on the Bitter Sensometabolome as Well as Agronomical Traits of Six Genotypes of Daucus carota
Source: Foods. 2021 Jul 11;10(7):1607. doi: 10.3390/foods10071607 (PMC8305268; doi:10.3390/foods10071607)
Supplement: Supplementary file 1 [file foods-10-01607-s001.zip]

Archive with 1 entries (1 files):
- foods-1265614-supplementary materials.pdf
